# Supplementary material for: The Brazilian Initiative on Precision Medicine (BIPMed): fostering genomic data-sharing of underrepresented populations
Source: NPJ Genom Med. 2020 Oct 2;5:42. doi: 10.1038/s41525-020-00149-6 (PMC7532430; doi:10.1038/s41525-020-00149-6)
Supplement: Supplementary file 2 — Supplementary Data [file 41525_2020_149_MOESM2_ESM.xlsx]

## Sheet: BIPMed variants not found dbSNP
Variants	AAF
chr1:874816_C/CCCCCTCATCACCTCCCCAGCCACGGTGAGGACCCACCCTGGCATGATCT	0.05
chr1:891292_T/C	0.014
chr1:891297_T/C	0.012
chr1:897476_G/C	0.018
chr1:906688_A/C	0.017
chr1:906694_A/C	0.014
chr1:1111626_GCTGTGCAGGTGGAGAGAGGCTGACGCTGTGCAGGTGGAGAGGCTGCTGCTCCCAGCCGCTGTGCAGGTGGAGAGAGGCTGACA/G	0.019
chr1:1111658_AGGTGGAGAG/A	0.016
chr1:1111660_GTGGAGAGGCTGCTGCTCCCAGCCGCTGTGCAGGTGGAGAGAGGCTGACACTGTGCAGGTGGAGAGAGGCTGACGCTGTGCAGC/G	0.021
chr1:1111669_CTGCTGCTCCCAGCCGCTGTGCAGGTGGAGAGAGGCTGACACTGTGCAGG/CTGGAGAGAGGCTGACACTGTGCAGG	0.017
chr1:1246204_CGGCTCTGGGTCACAGGTACGGAGGATGACGGCTGTGCTGGTGGGTCACGGGCGGCTCTGGGTCACAGGT/C	0.014
chr1:1257282_A/C	0.014
chr1:1257289_T/C	0.016
chr1:1273614_T/C	0.029
chr1:1290606_C/G	0.031
chr1:1323945_GTCTCTCTC/GTCTCTC	0.739
chr1:1395449_ATT/AT	0.079
chr1:1407554_T/C	0.027
chr1:1413813_A/G	0.016
chr1:1413817_TTC/T	0.016
chr1:1417649_T/G	0.031
chr1:1560851_A/C	0.022
chr1:1560856_T/C	0.037
chr1:1560859_G/C	0.019
chr1:1560865_T/C	0.016
chr1:1572990_G/A	0.019
chr1:1575891_C/T	0.012
chr1:1646194_G/C	0.055
chr1:1654129_TA/T	0.012
chr1:1663709_G/T	0.053
chr1:1688823_TA/T	0.023
chr1:1848366_C/G	0.016
chr1:1886507_ACACCGGAAGTGC/A	0.262
chr1:1886517_T/TGAG	0.056
chr1:1900363_GCCCTCCTGGGGGCTCCGGTCCTGCCCAGCAGCCCCAGGTGAGACAGCGCCTGGCGGCCCCTCCCTAGCT/G	0.1
chr1:1988168_CT/C	0.012
chr1:2288813_A/C	0.027
chr1:2435352_T/C	0.092
chr1:2435356_CACAGACA/C	0.019
chr1:2435357_A/C	0.052
chr1:2535566_A/C	0.043
chr1:2535570_G/C	0.028
chr1:3789194_G/GCGGCCC	0.444
chr1:3816903_C/G	0.012
chr1:6170659_A/G	0.031
chr1:6185334_A/G	0.029
chr1:6185339_T/G	0.045
chr1:6194715_GCGGCCACAGGCACC/G	0.025
chr1:6194719_CCACAGGCACCTACCATGGCGGT/C	0.027
chr1:7809743_TGG/T	0.014
chr1:7809744_G/T	0.024
chr1:7809745_G/T	0.013
chr1:8384569_A/C	0.054
chr1:8384582_A/C	0.078
chr1:8384590_G/C	0.017
chr1:9648918_GCCCGCCTA/G	0.014
chr1:10057233_A/C	0.04
chr1:11731928_G/C	0.37
chr1:12888476_C/T	0.138
chr1:12907465_A/G	0.364
chr1:13183238_T/C	0.382
chr1:13183468_G/A	0.017
chr1:13839423_T/C	0.094
chr1:13839427_T/C	0.072
chr1:13839431_T/C	0.053
chr1:14057425_GA/GAA	0.031
chr1:15654751_TCC/T	0.011
chr1:15906696_CTTT/CTT	0.15
chr1:16065276_AACAC/AAC	0.307
chr1:16362009_T/A	0.154
chr1:16385964_G/T	0.023
chr1:16863136_AC/A	0.023
chr1:16946455_T/TGCTCACGCTGCA	0.031
chr1:16946534_C/T	0.012
chr1:16969277_G/T	0.021
chr1:16973518_CGT/C	0.047
chr1:16973523_C/A	0.048
chr1:16973784_C/T	0.014
chr1:16973855_G/A	0.019
chr1:16974677_C/T	0.037
chr1:16975216_T/G	0.027
chr1:16975286_A/G	0.019
chr1:16975912_CCCTGTT/C	0.252
chr1:16975913_C/T	0.252
chr1:16976670_C/T	0.033
chr1:17084536_TGGAACA/T	0.318
chr1:17086273_T/A	0.014
chr1:17197722_G/A	0.109
chr1:17197736_G/C	0.064
chr1:17197765_G/T	0.019
chr1:17197766_G/A	0.06
chr1:17197781_CG/C	0.064
chr1:17198174_T/C	0.085
chr1:17272606_ATT/AT	0.017
chr1:17272629_T/C	0.054
chr1:17272630_G/A	0.054
chr1:17280057_G/A	0.124
chr1:17596978_T/TA	0.011
chr1:19071187_G/GATAA	0.18
chr1:19476303_C/A	0.012
chr1:19581442_GA/GAA	0.014
chr1:20960503_C/G	0.046
chr1:21752721_A/T	0.012
chr1:21935901_T/G	0.019
chr1:22005675_A/C	0.012
chr1:22837586_CTT/C	0.02
chr1:22837603_TA/T	0.013
chr1:22837604_A/T	0.028
chr1:22837605_G/T	0.024
chr1:22837606_G/T	0.028
chr1:23745557_A/C	0.014
chr1:23758500_T/A	0.053
chr1:24393773_CCTTT/CCTTTCTTT	0.11
chr1:24393775_T/TTTCTTTCTTTCTTTCTTTCTTTCC	0.105
chr1:24486216_GTTTTTT/GTTTTT	0.603
chr1:24969973_ACCC/AC	0.193
chr1:25617045_AGAATGAATGAAT/AGAAT	0.013
chr1:25679292_G/T	0.059
chr1:26360401_A/C	0.012
chr1:26360407_A/C	0.016
chr1:26514111_CTT/CT	0.07
chr1:26608811_TCCAGGACAGGGACTGGGGCCGGGACCGGGACCGGGACTGGGGCCGGGACCGGGACCGGGACTGGGGCCGGGACCGGGA/T	0.144
chr1:26671544_GGGGCCCTTCACGACCTCTTTCCAGGTGGGGAACA/G	0.548
chr1:28159441_A/T	0.068
chr1:29018316_TTTTATTTATTTATTTA/TTTTATTTATTTATTTATTTA	0.046
chr1:29019731_AT/ATT	0.028
chr1:29842282_TCTCCTCCTC/TCTCCTC	0.012
chr1:29842367_G/T	0.017
chr1:31406286_TACACACACACACACAC/TACACACACAC	0.029
chr1:31406288_C/CAT	0.012
chr1:32092274_T/C	0.029
chr1:32092278_T/C	0.016
chr1:32092283_G/C	0.022
chr1:32092289_T/C	0.014
chr1:32119347_AACACACACACAC/AACACACAC	0.444
chr1:32646722_TA/TAA	0.021
chr1:32691628_GA/G	0.016
chr1:32768071_TGGAG/T	0.016
chr1:32768072_G/T	0.04
chr1:32768074_A/T	0.021
chr1:33237885_A/C	0.019
chr1:33237889_G/C	0.019
chr1:33237892_T/C	0.017
chr1:33402334_GAA/GAAA	0.08
chr1:33959758_AACAC/A	0.017
chr1:35561412_C/T	0.024
chr1:35826955_A/T	0.018
chr1:35879566_C/T	0.012
chr1:35879569_G/T	0.014
chr1:36307412_CATATATATATAT/CATATATATAT	0.416
chr1:36307424_TATATATATATATATAC/T	0.013
chr1:36372409_GAA/GA	0.145
chr1:36474698_G/GTTTT	0.012
chr1:36474700_C/T	0.022
chr1:37961294_AAAACAAAAAACAAAAAAAAAAAAAAAC/A	0.045
chr1:38170976_C/T	0.012
chr1:39352131_C/T	0.022
chr1:39352132_C/T	0.018
chr1:39751188_G/T	0.024
chr1:39812625_G/T	0.033
chr1:39898491_G/T	0.02
chr1:39898492_C/T	0.016
chr1:39945749_T/TAGCCTCTGAAAGACTCCAGTGAGGAGAAGAAATAAAAATG	0.034
chr1:40149918_TCCTCCCACCCCGGGTGCCTTGCCCCCGCCACCCCGGGTGCCTCACCTCCCCCGCACCCCGGGTGCCTCGCCTCC/T	0.039
chr1:40533295_T/C	0.021
chr1:40777884_CTT/CT	0.031
chr1:40840249_TTGCGTGCG/TTGCGTGCGTGCG	0.031
chr1:40840269_G/T	0.018
chr1:40840271_G/GCGTGTT	0.024
chr1:40882900_CTT/CT	0.053
chr1:43828861_GT/G	0.014
chr1:43919039_T/G	0.02
chr1:44474363_CTTTTTTTTCTTTTCTTTTCT/C	0.012
chr1:45266875_CTT/CTTT	0.06
chr1:45323199_GA/GAA	0.018
chr1:45472798_TTGTGTGTGTGTGTG/TTGTGTG	0.399
chr1:45472809_TG/T	0.014
chr1:45472823_TG/T	0.045
chr1:45472825_TGTGTTTGTG/T	0.045
chr1:45472827_TGTTTGTG/T	0.041
chr1:45478566_A/C	0.052
chr1:47583420_C/T	0.014
chr1:47583427_G/T	0.012
chr1:47583428_G/T	0.012
chr1:50884773_CCGGCGGCGGCGG/CCGGCGG	0.142
chr1:50884775_G/GGCA	0.155
chr1:50956126_AGG/A	0.021
chr1:50956129_AAG/A	0.021
chr1:51905953_G/C	0.262
chr1:53153916_AT/A	0.122
chr1:54870485_G/GA	0.034
chr1:56962099_C/T	0.021
chr1:56962100_C/T	0.032
chr1:57189193_AT/ATT	0.017
chr1:60287444_G/T	0.013
chr1:60466908_ACAACAG/A	0.012
chr1:61548344_TTCTC/TTC	0.059
chr1:62160540_A/T	0.011
chr1:62675438_C/T	0.012
chr1:62675442_G/T	0.012
chr1:63044641_C/A	0.02
chr1:65775346_A/T	0.02
chr1:65775347_A/T	0.016
chr1:67160934_G/A	0.015
chr1:67487383_GACACAGACACAGACACAGACACAGAC/GACACACAGACACAGACACAGACACAGAC	0.026
chr1:67487387_CAGACACAG/CACACAG	0.072
chr1:67487393_CAGACACAGACACAG/CACACAGACACAG	0.12
chr1:67487399_CAGACACAG/CACACAG	0.018
chr1:67591605_C/A	0.014
chr1:67666412_G/T	0.061
chr1:75214378_A/G	0.025
chr1:76333042_TC/T	0.012
chr1:76333046_TAATTTTG/T	0.012
chr1:76333056_T/A	0.012
chr1:76333057_CATT/C	0.012
chr1:77094301_C/T	0.016
chr1:78414329_G/A	0.084
chr1:78414334_C/A	0.032
chr1:85413012_C/CACACAT	0.023
chr1:85930272_GACAC/G	0.047
chr1:86362184_AT/A	0.012
chr1:89150164_C/T	0.038
chr1:89236260_CT/C	0.02
chr1:89250235_C/T	0.037
chr1:89298290_ATTG/A	0.039
chr1:89448295_G/T	0.029
chr1:89448299_C/T	0.018
chr1:91182860_TA/T	0.022
chr1:93128509_C/A	0.012
chr1:93306216_G/T	0.07
chr1:93545193_T/G	0.012
chr1:94312573_GCGGC/GCCGGC	0.447
chr1:94312579_G/GT	0.547
chr1:94497662_AT/A	0.016
chr1:95286677_CCCAAAT/C	0.618
chr1:95286687_AATCGTAG/A	0.618
chr1:97700340_G/T	0.02
chr1:98510679_GAAAC/GAAACAAAC	0.041
chr1:98511778_ACTG/ACCGCTG	0.017
chr1:98511789_C/T	0.014
chr1:101437918_CT/C	0.02
chr1:101440354_C/T	0.014
chr1:101440357_A/T	0.012
chr1:101440358_C/T	0.014
chr1:103573517_CTT/C	0.016
chr1:103573532_C/T	0.026
chr1:103573535_G/T	0.021
chr1:107866812_C/T	0.018
chr1:107866813_C/T	0.027
chr1:107946324_CAA/CA	0.303
chr1:109191900_CA/C	0.019
chr1:109474250_TA/T	0.062
chr1:109656060_G/A	0.025
chr1:109839063_AT/A	0.069
chr1:109898268_C/CG	0.121
chr1:110199172_CTGTGTGTG/CTGTGTGTGTG	0.157
chr1:110199175_T/TGCATG	0.035
chr1:110255111_T/G	0.062
chr1:110255117_T/G	0.114
chr1:110255123_C/G	0.056
chr1:110555138_AT/A	0.014
chr1:111144860_T/C	0.107
chr1:111717403_C/T	0.016
chr1:111717405_A/T	0.014
chr1:111717408_G/T	0.014
chr1:111957509_CTGATGACTCACAGGGGTCACAGACTGATGACCCACAGGGGTCAGGGTCTTTTCCCCAGGGGTCACAGACTGATAACCCACAGAGGTCAGGGTCTTCTGTCCAGTGGTCACAGAT/C	0.269
chr1:111970431_TACACACAC/TAC	0.045
chr1:111997060_TTTG/T	0.012
chr1:112028344_T/C	0.054
chr1:112028346_A/C	0.031
chr1:113232003_A/C	0.018
chr1:113232008_A/C	0.012
chr1:113245526_A/C	0.045
chr1:113245532_A/C	0.035
chr1:113471629_CT/CTT	0.126
chr1:114092111_G/GT	0.011
chr1:114414032_C/T	0.024
chr1:114414034_G/T	0.024
chr1:115487480_G/T	0.015
chr1:116915996_A/C	0.028
chr1:116916000_T/C	0.028
chr1:116940500_C/T	0.014
chr1:117696083_ATTT/ATT	0.335
chr1:120539544_A/T	0.112
chr1:120611554_T/C	0.465
chr1:144854408_T/C	0.014
chr1:145112284_CCG/C	0.457
chr1:145112288_G/GCA	0.461
chr1:145209053_C/T	0.014
chr1:145209538_G/A	0.016
chr1:145209617_G/T	0.632
chr1:145209618_CCAACCG/C	0.628
chr1:145209628_G/T	0.628
chr1:145209752_A/G	0.037
chr1:145532010_CTGTGTG/CTG	0.029
chr1:145532034_GTGTGTGTGTGTGTGTGTA/G	0.019
chr1:145532036_GTGTGTGTGTGTGTGTA/G	0.025
chr1:145532038_GTGTGTGTGTGTGTA/G	0.122
chr1:149379615_C/T	0.017
chr1:149379659_T/A	0.036
chr1:150082578_C/T	0.012
chr1:151010861_TA/T	0.033
chr1:151083724_CT/C	0.035
chr1:151144314_CT/C	0.012
chr1:151380502_AAAAAAGAAG/AAAG	0.021
chr1:151384338_TA/T	0.015
chr1:151538784_TTCTC/TTC	0.105
chr1:151742588_CGGAGAG/C	0.421
chr1:152278768_G/GCC	0.017
chr1:152278770_ATG/A	0.017
chr1:152278775_T/A	0.014
chr1:152681689_G/GGGCTGCTGTAGCTCTGGC	0.025
chr1:153636465_CTA/C	0.018
chr1:153662544_ATCTCTCTCTC/ATCTC	0.014
chr1:153742564_TGTGTGTGTGTGTGTGCTGGTAGTCAGTGGATGGGGGGGTGGGGGGG/T	0.069
chr1:153744496_CGGTGGTGGTGGTGGT/CGGTGGTGGTGGTGGTGGT	0.029
chr1:154112147_A/AAAAC	0.053
chr1:154112163_CAAAA/C	0.092
chr1:154321170_AGAGGCCTCTGCGTCAGCCTGGTCCCAGGTGCTGTGGGTCG/A	0.019
chr1:154422580_CTG/CTGTGTGTGTGTGTG	0.046
chr1:154422619_T/TGTGTGTG	0.019
chr1:154600401_A/C	0.152
chr1:155003899_A/C	0.016
chr1:155003991_T/TTCC	0.012
chr1:155003995_A/C	0.174
chr1:155004010_A/C	0.037
chr1:155109218_C/CA	0.012
chr1:155167457_T/G	0.035
chr1:155167463_T/G	0.034
chr1:155691195_A/G	0.056
chr1:155737425_AACACACAC/AACAC	0.539
chr1:155785776_GA/G	0.012
chr1:155891857_AT/A	0.016
chr1:156146086_CA/C	0.033
chr1:156236592_CTT/CT	0.278
chr1:156504928_A/G	0.017
chr1:156504931_T/G	0.017
chr1:156553494_T/C	0.068
chr1:156553505_T/C	0.107
chr1:156616991_A/G	0.012
chr1:156617003_A/G	0.028
chr1:156819302_T/G	0.058
chr1:156845492_AGTGTGTGTGTGT/AGTGTGTGTGT	0.145
chr1:156845494_T/A	0.021
chr1:156874876_G/C	0.157
chr1:156893837_G/C	0.012
chr1:158058266_CTTT/C	0.033
chr1:158224575_CTGTGTGTGTGTG/CTGTGTGTG	0.192
chr1:158224593_G/C	0.016
chr1:158226465_CAA/CA	0.251
chr1:158260892_C/T	0.038
chr1:158260893_C/T	0.032
chr1:158326442_A/T	0.016
chr1:158946644_ATC/A	0.104
chr1:159684047_CCACACACACA/CCACACACACACA	0.131
chr1:159826561_CCA/CCACA	0.237
chr1:160232929_ATT/A	0.017
chr1:160268834_GA/G	0.023
chr1:161023252_TTCTCTCTCTCTC/TTCTCTCTC	0.03
chr1:161023283_TCTCTCTCTCTCTC/T	0.012
chr1:161023285_TCTCTCTCTCTC/T	0.154
chr1:161192847_A/ACG	0.041
chr1:161192849_A/G	0.041
chr1:161192851_A/G	0.041
chr1:161332113_C/T	0.028
chr1:161600287_AT/A	0.436
chr1:162769522_C/T	0.047
chr1:163298768_TA/TAA	0.184
chr1:165513445_TCCCCCGCCCCA/T	0.028
chr1:165513451_G/C	0.025
chr1:168262522_AGTGTGTGTGTGTGTGT/AGTGTGTGTGTGTGTGTGT	0.219
chr1:169101257_A/ATTTTTTT	0.014
chr1:169101269_T/TG	0.158
chr1:169101291_C/T	0.012
chr1:169345670_G/T	0.044
chr1:169345671_C/T	0.025
chr1:169345672_A/T	0.029
chr1:169345675_C/T	0.025
chr1:169572534_CCT/CCTCT	0.017
chr1:169572553_G/C	0.019
chr1:169767996_A/T	0.012
chr1:169767998_G/T	0.012
chr1:169768002_G/T	0.014
chr1:173638537_CAA/CA	0.075
chr1:173961807_AACACACACACAC/AACACACACACACAC	0.086
chr1:174948082_AT/ATT	0.019
chr1:175116065_A/T	0.014
chr1:175916506_ATT/ATTT	0.084
chr1:176671881_TTG/TTGTGTGTG	0.103
chr1:176671883_G/GTC	0.027
chr1:179089239_GA/G	0.033
chr1:179317895_ATGTGTGTGTGTGTGTGTGTGTGTGTGTG/ATGTG	0.149
chr1:179317898_T/A	0.018
chr1:179317900_T/A	0.022
chr1:179317906_T/A	0.017
chr1:179317910_T/A	0.017
chr1:179317912_T/A	0.017
chr1:180047577_G/T	0.012
chr1:180471052_AAC/A	0.017
chr1:181731672_C/T	0.039
chr1:182825562_C/T	0.019
chr1:182825564_G/T	0.014
chr1:183481943_CTTT/CTT	0.026
chr1:184718742_C/A	0.019
chr1:184718744_G/A	0.013
chr1:185953293_C/T	0.012
chr1:185953294_C/T	0.014
chr1:186280098_C/T	0.023
chr1:186280099_A/T	0.025
chr1:186280104_G/T	0.021
chr1:186280105_G/T	0.019
chr1:186357534_C/T	0.02
chr1:186357535_A/T	0.02
chr1:186647335_G/T	0.018
chr1:186919774_G/T	0.012
chr1:196577580_A/G	0.018
chr1:196642978_TCG/T	0.023
chr1:196712517_GT/G	0.033
chr1:200182709_CGCCGGAGAGGAGGCCGGAG/CGCCGGAG	0.11
chr1:200868495_GTGTGTGCA/G	0.329
chr1:200956404_AT/A	0.012
chr1:201044588_A/C	0.018
chr1:201754430_C/T	0.021
chr1:201773566_CT/C	0.027
chr1:201868530_A/G	0.021
chr1:201981005_CAA/CA	0.062
chr1:202107422_AACACACAC/AAC	0.439
chr1:202156140_G/GCTCCTCA	0.043
chr1:202830507_A/C	0.014
chr1:203155570_A/C	0.013
chr1:204081629_GCACA/GCACACA	0.046
chr1:204913592_A/G	0.014
chr1:205549778_T/C	0.014
chr1:205553346_AT/A	0.095
chr1:206318207_T/C	0.012
chr1:206318211_A/C	0.011
chr1:206515351_CA/C	0.033
chr1:206647969_T/G	0.016
chr1:206766821_AGCGC/AGC	0.053
chr1:206766845_AGTGTGTGTGTGCGTGTGT/AGTGTGTGTGTGTGTGCGTGTGT	0.02
chr1:206766851_T/TGC	0.013
chr1:206766853_TGTGC/T	0.018
chr1:206766892_A/G	0.014
chr1:206772196_TC/T	0.461
chr1:206904131_T/G	0.019
chr1:207237261_T/TGTGTGTGTGTG	0.016
chr1:207520610_AT/A	0.014
chr1:209936072_C/CACTTAGTAACTAGCTGTT	0.012
chr1:209936075_T/TTA	0.02
chr1:209936076_G/A	0.016
chr1:210502520_TA/T	0.031
chr1:211545466_G/T	0.026
chr1:212617860_CGTGTGTGTGTGTGTGT/CGTGTGTGTGTGT	0.12
chr1:212617895_GTGTGTGTGTGTGTGTA/G	0.012
chr1:212617901_GTGTGTGTGTA/G	0.04
chr1:214825289_CT/C	0.014
chr1:215256557_G/C	0.03
chr1:215759740_G/T	0.026
chr1:215768872_AT/A	0.016
chr1:216880586_C/T	0.023
chr1:218683417_CTTTT/CTTTTT	0.163
chr1:219783316_C/T	0.017
chr1:220603312_TGAGA/TGA	0.031
chr1:223712898_A/G	0.012
chr1:223712902_A/G	0.021
chr1:223712906_T/G	0.04
chr1:223712910_A/G	0.027
chr1:224621302_T/C	0.023
chr1:224621309_T/C	0.039
chr1:224621312_G/C	0.033
chr1:226027067_GGTGT/GGTGTGT	0.11
chr1:226352500_C/T	0.014
chr1:226352503_G/T	0.012
chr1:228465575_A/G	0.012
chr1:229477725_GAA/GA	0.037
chr1:229631435_TA/T	0.041
chr1:230398458_T/G	0.012
chr1:230398460_T/G	0.032
chr1:230398466_T/G	0.029
chr1:230798876_G/T	0.127
chr1:230798878_C/T	0.108
chr1:230910469_TTTTC/T	0.118
chr1:233091276_CTTT/CT	0.023
chr1:236384032_G/T	0.03
chr1:236749025_AT/A	0.014
chr1:236917151_T/TC	0.012
chr1:236917166_T/C	0.061
chr1:237001607_G/T	0.016
chr1:237504774_G/T	0.012
chr1:237504775_G/T	0.012
chr1:237504777_G/T	0.012
chr1:237504779_G/T	0.012
chr1:237918247_C/T	0.047
chr1:237918252_C/T	0.028
chr1:237918254_C/T	0.012
chr1:237955666_TGTGTGTGTGTGTGTGC/TGTGTGTGCGCGCGTGTGTGTGTGTGTGC	0.031
chr1:237955688_T/C	0.043
chr1:237955694_T/C	0.027
chr1:237955703_G/A	0.019
chr1:237955704_T/C	0.02
chr1:238053138_A/C	0.012
chr1:241749971_C/T	0.012
chr1:241749974_G/T	0.014
chr1:243434137_A/T	0.126
chr1:243434139_G/T	0.113
chr1:243434143_G/T	0.022
chr1:244803220_C/T	0.071
chr1:244803221_TGA/T	0.057
chr1:244803222_G/T	0.02
chr1:244803223_A/T	0.016
chr1:244869241_CA/CAA	0.019
chr1:244993308_CT/C	0.054
chr1:245775403_TGTGTGAGAGAGA/TGAGAGA	0.019
chr1:246754804_G/T	0.012
chr1:247031193_AC/A	0.038
chr1:248524937_ATGGGACTCTTCAGACAATCCAAACATCCAATGGCCAATATCACCTGGATGGCCAACCACACTGGATGGTCGGATTTCATCCTGT/A	0.155
chr1:248616043_C/T	0.039
chr1:248617056_GTGATCAGGAAGGGCTAGCAGGGACTCCCACAGCATCAGAGTGGTGACTGTGATCGGGAAGGATTAGCGGGGACTCCCAGAGCATCAGGGGTGGTGAC/G	0.07
chr1:248801944_TCAGCACG/T	0.809
chr1:248813650_CAGA/C	0.088
chr1:248813749_G/A	0.037
chr2:275066_C/T	0.061
chr2:1500112_T/TGGGGC	0.012
chr2:1642803_CGGGTCTCATTTCAAGGTTTCCTGGGTGTGCACCGCCCCTGATGCTCTGAGCT/C	0.669
chr2:1642835_CCGCCCCTG/C	0.674
chr2:1642844_ATGCTCTGAGCTGGGTCTCATTTCAAGGTTTCCTGGGTGTGCACC/A	0.704
chr2:1687662_C/T	0.025
chr2:1687663_C/T	0.024
chr2:1687665_G/T	0.019
chr2:1844674_TTC/T	0.019
chr2:1844675_TC/T	0.03
chr2:3461059_T/G	0.022
chr2:3461070_T/G	0.021
chr2:3652536_GA/G	0.016
chr2:3652566_C/T	0.031
chr2:3652569_G/T	0.025
chr2:7001253_ACACACC/A	0.789
chr2:7001257_ACC/A	0.793
chr2:7050484_TGTG/T	0.018
chr2:7050485_G/A	0.204
chr2:7170404_G/A	0.078
chr2:7243449_AGTGTGTGT/AGT	0.531
chr2:7403641_TAC/TACACACAC	0.236
chr2:7409989_TTGTGTG/TTGTG	0.393
chr2:7471486_A/T	0.021
chr2:11304453_TTA/T	0.064
chr2:11332250_C/T	0.011
chr2:11945108_GT/G	0.061
chr2:12858408_G/T	0.014
chr2:20302442_AAGAAGGAGAAGG/A	0.012
chr2:20302483_G/GAA	0.034
chr2:20404128_C/G	0.012
chr2:24306107_CT/CTT	0.069
chr2:24429243_AAGGAAGGTGGAGATGCAGGGGGCCGGCGGGG/A	0.1
chr2:24888854_TTTATTATTA/TTTATTA	0.06
chr2:25366529_TA/TAA	0.031
chr2:25498130_T/TG	0.012
chr2:25498283_A/C	0.089
chr2:25498290_G/C	0.072
chr2:25498296_T/C	0.053
chr2:25498298_A/C	0.023
chr2:26484080_ACC/ACCCC	0.303
chr2:26500101_CTTT/CT	0.029
chr2:26663213_GTA/G	0.063
chr2:26916105_T/G	0.011
chr2:27549833_CAA/CA	0.405
chr2:27667818_GT/GTT	0.035
chr2:27667828_C/T	0.019
chr2:27858185_A/T	0.016
chr2:27858186_A/T	0.016
chr2:27892022_TA/T	0.021
chr2:28816828_TGA/T	0.024
chr2:29145682_TGG/T	0.022
chr2:29145683_G/T	0.067
chr2:29145684_G/T	0.057
chr2:29145687_G/T	0.032
chr2:29149293_C/T	0.06
chr2:29149298_C/T	0.018
chr2:29344226_C/T	0.058
chr2:29519588_AGTGT/AGTGTGTGT	0.051
chr2:31489632_A/ATATG	0.143
chr2:32757238_G/GTGTGTGTGTGT	0.026
chr2:33643734_ATT/AT	0.059
chr2:36775410_CTTT/CT	0.029
chr2:36775426_TCAG/T	0.014
chr2:36775427_C/T	0.021
chr2:36775428_A/T	0.021
chr2:36775429_G/T	0.021
chr2:36775432_C/T	0.014
chr2:37468707_C/T	0.037
chr2:38793120_C/T	0.014
chr2:38793122_C/T	0.014
chr2:40006476_G/GGGGAGA	0.044
chr2:42280345_T/C	0.03
chr2:42280346_G/C	0.011
chr2:42996709_ATGTGTGTGTGTG/A	0.114
chr2:42996719_G/C	0.017
chr2:43660795_TTG/T	0.014
chr2:44080101_A/AGGCCGGGCGCGGTGGCTCATGCCTGT	0.012
chr2:44545234_GTTTTTTT/GTTTT	0.08
chr2:46609046_A/C	0.023
chr2:47132834_TAAAAAAAAAAAA/TAAAAAAAA	0.028
chr2:47749026_C/G	0.048
chr2:50246233_CCAAAACA/C	0.165
chr2:50246241_TTACC/T	0.165
chr2:55071105_G/GTGTGTGTC	0.069
chr2:55871932_ATTTTT/ATTTT	0.074
chr2:56102260_GAT/GATAT	0.044
chr2:58362150_CA/CAA	0.014
chr2:61145513_G/T	0.103
chr2:61298684_CAA/CA	0.173
chr2:61538613_G/GAAAA	0.095
chr2:63182621_TGGC/T	0.031
chr2:63182622_G/T	0.12
chr2:63182623_G/T	0.091
chr2:63182624_C/T	0.095
chr2:64117422_A/AATTACACTAGTAATTAAG	0.011
chr2:68388803_G/T	0.012
chr2:68444143_TACAC/TACACAC	0.245
chr2:70519844_C/A	0.016
chr2:70524744_A/T	0.016
chr2:70931417_A/C	0.059
chr2:70931420_T/C	0.039
chr2:71300454_A/C	0.026
chr2:71300461_T/C	0.016
chr2:71780895_T/C	0.021
chr2:71780898_A/C	0.016
chr2:71780900_T/C	0.014
chr2:71847783_T/G	0.043
chr2:71847789_T/G	0.019
chr2:74450134_CT/C	0.017
chr2:74481944_ATT/A	0.04
chr2:74489490_CTT/CT	0.202
chr2:74489492_T/C	0.075
chr2:74601389_G/C	0.016
chr2:74718582_T/C	0.014
chr2:74883931_A/G	0.016
chr2:75061889_AAAAGTTTGGGCAGCCGGGACACTCCTGGGCGCCAGGAGCCACGTCCGCTAAGCACAGCCGGCGAGTGCGCGCGGGCGGGG/A	0.037
chr2:79914585_A/T	0.019
chr2:80646555_G/T	0.012
chr2:80646561_G/T	0.017
chr2:80846167_C/T	0.014
chr2:84912432_C/T	0.026
chr2:84912433_C/T	0.024
chr2:84912438_C/T	0.012
chr2:85788413_G/C	0.013
chr2:85788416_T/C	0.015
chr2:86116026_C/CCGCT	0.021
chr2:86116028_TA/TCTCGACGCCGGCCA	0.012
chr2:86116031_TAATGAG/T	0.012
chr2:86682417_CTT/CT	0.025
chr2:87049358_GAA/GA	0.037
chr2:87303191_G/A	0.016
chr2:87414443_G/A	0.014
chr2:88409753_T/TGTGTGTGTGG	0.012
chr2:89049713_T/G	0.014
chr2:90249524_GTGTTGGTAGAGGGGGATGTGAAGTCACCTCTGCATCCCAATTTCT/G	0.073
chr2:91766566_G/A	0.012
chr2:91766632_A/G	0.016
chr2:91767200_G/A	0.016
chr2:91767388_A/G	0.025
chr2:91767511_G/A	0.017
chr2:91809453_T/TAA	0.114
chr2:91809454_GGT/G	0.112
chr2:91809469_C/T	0.011
chr2:95541465_TGCC/T	0.172
chr2:95541471_G/GGCA	0.171
chr2:95541517_G/C	0.105
chr2:95541518_G/T	0.07
chr2:95772114_A/C	0.014
chr2:96048875_A/C	0.112
chr2:96048879_A/C	0.012
chr2:96459876_G/A	0.012
chr2:96601139_T/C	0.119
chr2:96601153_G/A	0.31
chr2:96601300_T/TTAATTGAG	0.07
chr2:96605665_TGC/T	0.062
chr2:96605668_A/ATG	0.062
chr2:96605765_A/T	0.016
chr2:96616327_C/G	0.019
chr2:96616576_T/C	0.454
chr2:96616580_A/G	0.441
chr2:96617185_A/G	0.019
chr2:96617189_C/T	0.035
chr2:96617236_C/T	0.014
chr2:96619684_TAC/T	0.014
chr2:96950487_CT/C	0.095
chr2:97817537_G/A	0.045
chr2:97817730_T/TTTG	0.016
chr2:97824198_A/G	0.014
chr2:97824227_C/G	0.014
chr2:97829104_G/C	0.014
chr2:97829111_G/A	0.014
chr2:97829125_ACTT/A	0.288
chr2:97829129_T/TAC	0.292
chr2:97830310_A/T	0.018
chr2:97833246_AT/A	0.012
chr2:97833261_T/A	0.048
chr2:97851073_GC/G	0.246
chr2:97851077_C/G	0.248
chr2:97851078_A/AG	0.246
chr2:97851082_GTAAT/G	0.246
chr2:97851096_A/C	0.244
chr2:97851107_G/T	0.211
chr2:97851123_A/G	0.225
chr2:97851127_C/T	0.221
chr2:97851128_A/T	0.219
chr2:97851137_A/T	0.205
chr2:97851284_CCAG/C	0.012
chr2:97851288_A/ATT	0.012
chr2:99721822_A/T	0.011
chr2:99766943_C/T	0.017
chr2:99766945_G/T	0.014
chr2:99859954_CAGATAGATAGAT/CAGATAGATAGATAGATAGAT	0.035
chr2:99954645_TG/T	0.012
chr2:99954649_G/T	0.017
chr2:101885668_C/T	0.054
chr2:101889938_CT/C	0.04
chr2:102957645_TAG/T	0.019
chr2:102957651_G/T	0.02
chr2:102957652_G/T	0.012
chr2:103378601_G/T	0.036
chr2:103378604_G/T	0.038
chr2:103378608_C/T	0.015
chr2:106710668_CGCAGGAAGGAAGTGCCACCTT/CGCAGGAAGGAAGTGCCACCTTGCAGGAAGGAAGTGCCACCTT	0.665
chr2:109104356_ATTT/AT	0.126
chr2:110873470_GA/GAA	0.184
chr2:111721178_G/C	0.122
chr2:111753542_GGTTCTTCAGCGGGGTTTGGTGGCCAGAATTTATTATAAGGTAAAGATACACTGT/G	0.019
chr2:112615801_CA/C	0.038
chr2:112704851_A/C	0.142
chr2:112704855_G/C	0.118
chr2:112704864_A/C	0.014
chr2:112704871_G/A	0.02
chr2:112740410_C/T	0.019
chr2:112740415_G/T	0.012
chr2:113190914_C/T	0.037
chr2:113286207_G/T	0.014
chr2:113286208_C/T	0.012
chr2:113286211_G/T	0.012
chr2:113310212_G/T	0.046
chr2:113953975_A/G	0.412
chr2:114689047_C/CT	0.025
chr2:116283470_C/T	0.012
chr2:119734894_AAGAGAGAG/A	0.101
chr2:119735166_AT/CT	0.016
chr2:119739142_C/T	0.018
chr2:120366070_C/T	0.016
chr2:120714419_G/T	0.015
chr2:120997863_A/T	0.017
chr2:121727943_A/C	0.012
chr2:127816916_T/G	0.026
chr2:128262362_G/T	0.019
chr2:128262369_G/T	0.016
chr2:128262371_G/T	0.014
chr2:128384940_T/G	0.054
chr2:128878979_CT/CTT	0.111
chr2:128941483_GGT/GGTGT	0.217
chr2:130915892_CT/CTT	0.021
chr2:130948314_GTTTTTT/GTTTTTTT	0.108
chr2:131332184_C/T	0.019
chr2:132111171_T/C	0.014
chr2:132111172_G/GCC	0.012
chr2:132120509_G/T	0.025
chr2:132120510_TGC/T	0.023
chr2:132120512_C/CTTT	0.021
chr2:133014498_G/C	0.085
chr2:133014519_G/A	0.045
chr2:135199497_T/G	0.031
chr2:135199502_T/G	0.089
chr2:135199508_T/G	0.043
chr2:135748872_AAAAACAAAAC/AAAAAC	0.286
chr2:135887528_C/T	0.043
chr2:135887529_A/T	0.035
chr2:135887530_G/T	0.044
chr2:136677957_AT/A	0.014
chr2:139308397_TTCTC/TTCTCTC	0.101
chr2:141294282_C/A	0.014
chr2:142356633_C/T	0.016
chr2:142567701_AGAAAGAAAGAAAGAAAGAAAGAAAGAAAGAAAGAAG/A	0.011
chr2:142567709_AGAAAGAAAGAAAGAAAGAAAGAAAGAAG/A	0.019
chr2:142567714_GAA/G	0.053
chr2:142567721_AGAAAGAAAGAAAGAAG/A	0.059
chr2:142567733_AGAAG/A	0.177
chr2:142567734_G/GA	0.067
chr2:144934816_C/A	0.016
chr2:145255401_TATATATATATGTCATTCTCAACATATATATATATATGTCATTCTCAAC/T	0.547
chr2:145255403_TATATATATGTCATTCTCAACATATATATATATATGTCATTCTCAAC/T	0.55
chr2:152317905_ATT/AT	0.092
chr2:152403071_CT/CTT	0.062
chr2:152955084_A/C	0.052
chr2:152955090_A/C	0.043
chr2:152955094_A/C	0.014
chr2:153463984_TACACACACACACAC/TACACACACAC	0.337
chr2:153576548_G/GTCAGTCTTAAATGATTGGCTGCCAATGTTTCATTTCTTTATCATTCCCCTCCCCCCTTTTTTACCCTTTTTTGAATGTGCATGGAATGTAAATTA	0.581
chr2:155555213_T/C	0.02
chr2:157425502_CT/CTT	0.134
chr2:158275108_G/A	0.021
chr2:159661004_A/G	0.021
chr2:160239106_G/T	0.019
chr2:162279809_G/GC	0.093
chr2:162279815_A/C	0.283
chr2:162279821_A/C	0.295
chr2:162279826_A/C	0.124
chr2:164467319_CT/C	0.016
chr2:164467322_T/G	0.016
chr2:164467325_GCCA/G	0.016
chr2:164467330_A/C	0.016
chr2:164467333_T/C	0.016
chr2:164467335_TA/T	0.017
chr2:164467338_TTTC/T	0.016
chr2:164467344_T/TTAAAAAAA	0.019
chr2:164467347_C/A	0.012
chr2:164467480_T/G	0.012
chr2:165811572_T/A	0.012
chr2:166018764_CT/C	0.027
chr2:167055191_G/T	0.012
chr2:169681278_T/TTTTGTTTGTTTG	0.331
chr2:169712112_G/GA	0.012
chr2:169728069_GAAAAA/GAA	0.819
chr2:170606446_CACACATATATGTGTTCATATATATGTATACATATATATGTGTATATATACGTATGTAT/C	0.013
chr2:170938223_C/T	0.048
chr2:170938229_G/T	0.05
chr2:171092786_A/G	0.014
chr2:171092794_T/G	0.029
chr2:171256912_CT/C	0.022
chr2:171356461_TTTCC/T	0.012
chr2:171705173_C/T	0.035
chr2:171812933_C/T	0.027
chr2:171862578_TA/TAA	0.109
chr2:172187261_AT/ATT	0.027
chr2:172930979_G/T	0.014
chr2:172942747_T/G	0.02
chr2:172942749_C/G	0.018
chr2:172942750_A/G	0.014
chr2:172942756_C/G	0.031
chr2:172942757_A/G	0.016
chr2:172942762_A/G	0.014
chr2:172943896_G/T	0.014
chr2:174094381_CTTTT/C	0.019
chr2:174131506_C/A	0.017
chr2:175202187_GGCGGCGGCGGCA/G	0.027
chr2:175202193_G/GGCGGCA	0.014
chr2:175324882_ATTTT/A	0.015
chr2:175614907_CCA/C	0.016
chr2:178357863_C/T	0.122
chr2:178364345_G/T	0.033
chr2:179407779_G/T	0.016
chr2:179460228_A/T	0.02
chr2:179460229_C/T	0.02
chr2:179487325_C/T	0.012
chr2:187529846_A/T	0.043
chr2:189860975_AGTGT/AGT	0.063
chr2:189953663_GAT/G	0.021
chr2:190788025_G/GTGAGATTTTTTTGATCTTCAGCTACA	0.017
chr2:192543543_A/C	0.014
chr2:200323477_A/C	0.016
chr2:200323481_A/C	0.014
chr2:201277025_C/T	0.015
chr2:202209130_T/G	0.023
chr2:202344915_T/C	0.027
chr2:202698460_C/T	0.016
chr2:203651278_CAA/CA	0.604
chr2:203807453_C/T	0.02
chr2:204822670_AT/ATT	0.215
chr2:207610454_CTTTTT/CT	0.086
chr2:207998878_AT/ATTT	0.057
chr2:210707064_C/T	0.041
chr2:210882457_CT/C	0.1
chr2:213945987_C/A	0.014
chr2:213945989_G/A	0.012
chr2:215797531_CAT/C	0.28
chr2:215813252_T/G	0.024
chr2:216235263_C/A	0.018
chr2:216269022_GT/G	0.019
chr2:219204667_A/C	0.016
chr2:219204671_T/C	0.016
chr2:219256022_T/G	0.016
chr2:219256026_T/G	0.037
chr2:219294675_T/G	0.016
chr2:219447631_A/T	0.012
chr2:219447916_TTGTGTGTGTGTGTG/TTGTGTGTGTG	0.142
chr2:219447950_GTGTGTGTCTCTCTCTCTCTCTCTCTCTCTCTCTCTCTC/GTCTCTCTCTC	0.082
chr2:219447954_GTGTCTCTCTCTCTCTCTCTCTCTCTCTCTCTCTC/G	0.015
chr2:219616627_C/CT	0.025
chr2:219890691_C/A	0.054
chr2:220173910_A/C	0.012
chr2:220330650_CGTGTGCGTGCACGTGTGCGTGCAT/C	0.395
chr2:222290635_C/T	0.02
chr2:222290636_A/T	0.016
chr2:223066048_G/T	0.016
chr2:225668717_ATGTGTGTG/ATGTGTGTGTG	0.099
chr2:225719787_C/CACAA	0.019
chr2:228142060_T/A	0.017
chr2:228159676_TC/T	0.012
chr2:228881000_G/T	0.051
chr2:228881003_C/T	0.034
chr2:228881006_G/T	0.016
chr2:230411546_CAGAT/C	0.012
chr2:232952159_C/T	0.011
chr2:233271698_AC/A	0.333
chr2:233271700_AC/A	0.042
chr2:233346392_T/C	0.021
chr2:233392012_G/GAA	0.03
chr2:233677055_C/T	0.029
chr2:233677056_C/T	0.027
chr2:233677058_G/T	0.028
chr2:233752942_ACACACG/A	0.02
chr2:233997595_ATTT/A	0.076
chr2:234200978_A/T	0.099
chr2:234294805_CTT/C	0.012
chr2:234526240_G/T	0.012
chr2:236817351_A/T	0.04
chr2:236817353_C/T	0.043
chr2:237146643_TGTGGTG/TGTG	0.459
chr2:238419545_T/A	0.029
chr2:238494127_T/C	0.014
chr2:238494132_G/C	0.012
chr2:238896510_TGA/T	0.02
chr2:239133656_A/C	0.027
chr2:240982108_CGAAGGGCCGTGGGTGAAGAGGCATGGAT/C	0.026
chr2:241500387_G/GA	0.014
chr2:241500388_G/GGACTA	0.014
chr2:241500396_TGCCTAG/T	0.014
chr2:241500405_T/TG	0.014
chr2:241500406_A/G	0.014
chr2:241500409_GCAA/G	0.014
chr2:241500412_A/ATG	0.014
chr2:241500415_A/G	0.014
chr2:241500417_G/GGCGTCGC	0.012
chr2:241727461_T/C	0.097
chr2:241727464_G/C	0.012
chr2:241808491_T/TCCCACCCACAGATCGTGGACGAGGGAAGGGGGTCACTGCTTCCTCACTCGGGGGGCCTGGGTCTCACCCCTGTA	0.198
chr2:242169215_T/C	0.012
chr2:242255771_G/GCCCGACAAACACTTAGAGCTTGTGTGGCCATCTTGTCTTT	0.072
chr2:242312491_C/T	0.025
chr2:242643983_CA/C	0.017
chr2:242658786_A/C	0.023
chr3:1269494_C/T	0.012
chr3:1269495_C/T	0.016
chr3:4669375_CT/C	0.018
chr3:4739037_TA/T	0.02
chr3:4739039_GCATCTT/G	0.012
chr3:5022981_CTT/CT	0.127
chr3:5022992_C/T	0.059
chr3:5022997_C/T	0.018
chr3:8299606_AAAGGAAGGAAGGAAGGAAGG/AAAGGAAGGAAGG	0.071
chr3:9747103_T/TC	0.014
chr3:9747112_CAG/C	0.03
chr3:9747119_A/C	0.041
chr3:10089812_G/A	0.054
chr3:10105665_C/G	0.033
chr3:10132127_ATTT/A	0.019
chr3:10334448_TA/T	0.074
chr3:10370875_A/G	0.012
chr3:10370878_A/G	0.075
chr3:10370883_C/G	0.08
chr3:10370887_T/G	0.041
chr3:10391907_C/G	0.021
chr3:10391912_C/G	0.017
chr3:10391915_T/G	0.039
chr3:10427116_TA/TAA	0.043
chr3:11599946_A/C	0.028
chr3:12046262_C/G	0.012
chr3:12046266_C/G	0.012
chr3:12046269_CG/C	0.012
chr3:13384818_C/G	0.016
chr3:13384821_A/G	0.024
chr3:13384824_T/G	0.026
chr3:14523136_G/C	0.027
chr3:15900970_CCGA/C	0.027
chr3:27431776_A/G	0.02
chr3:32022333_GCACACA/GCA	0.32
chr3:32398790_C/T	0.02
chr3:32398794_G/T	0.016
chr3:33454090_G/A	0.014
chr3:33893954_TAAACTAAGGTGTC/T	0.024
chr3:37555078_T/C	0.046
chr3:37555084_A/C	0.02
chr3:37560577_CTTT/CTT	0.037
chr3:38025751_AG/A	0.171
chr3:38207265_CGCG/C	0.014
chr3:38409595_A/T	0.014
chr3:38409597_G/T	0.017
chr3:38409598_C/T	0.016
chr3:38409602_G/T	0.012
chr3:38598126_T/G	0.047
chr3:38598131_A/G	0.037
chr3:38938313_TGA/T	0.014
chr3:40547884_T/TC	0.014
chr3:40547888_T/C	0.083
chr3:40547892_T/C	0.091
chr3:40547896_A/C	0.07
chr3:40547900_T/C	0.039
chr3:40550141_C/T	0.011
chr3:43756577_CTGTG/CTGTGTGTG	0.159
chr3:43756580_T/C	0.048
chr3:43756581_G/A	0.048
chr3:44816954_T/C	0.543
chr3:44826325_TCA/T	0.026
chr3:44826327_A/ATTT	0.021
chr3:45017687_CG/CGG	0.053
chr3:45561634_G/T	0.025
chr3:45561639_G/T	0.016
chr3:46718293_T/C	0.017
chr3:46795236_T/TG	0.149
chr3:47050622_T/G	0.012
chr3:47143087_AGTGTGTGT/AGTGTGTGTGT	0.141
chr3:47371424_C/T	0.033
chr3:47371428_C/T	0.025
chr3:47371429_C/T	0.023
chr3:47454394_T/TC	0.014
chr3:47454407_T/C	0.041
chr3:47454412_T/C	0.016
chr3:47454417_A/C	0.012
chr3:47870400_TTGCTGCTGTGAGGTC/TTGCTGCTGTGAGGTCTGCTGCTGTGAGGTC	0.023
chr3:48228059_CAA/CA	0.212
chr3:48678028_T/G	0.019
chr3:48685676_G/C	0.076
chr3:48685680_T/C	0.049
chr3:48685681_A/C	0.02
chr3:48685686_A/C	0.022
chr3:48685690_A/C	0.02
chr3:49354980_T/G	0.013
chr3:49459758_T/C	0.021
chr3:49459764_A/C	0.027
chr3:49459768_T/C	0.031
chr3:49724011_G/T	0.068
chr3:49726253_T/C	0.023
chr3:50129994_CA/C	0.053
chr3:50293615_CAT/C	0.016
chr3:50339381_CA/C	0.012
chr3:52552943_CATTG/C	0.012
chr3:52554749_T/G	0.016
chr3:52559172_G/A	0.057
chr3:52692428_CT/C	0.012
chr3:52833558_AT/A	0.029
chr3:52889344_A/C	0.018
chr3:52959986_G/A	0.016
chr3:53218706_A/AAG	0.028
chr3:53346525_CTT/C	0.015
chr3:53820744_A/C	0.022
chr3:54952383_G/T	0.089
chr3:54953022_CTTT/CT	0.476
chr3:56696634_CAA/AAA	0.019
chr3:57388037_CT/C	0.037
chr3:57882415_GA/G	0.016
chr3:57908604_C/T	0.016
chr3:57908608_G/T	0.014
chr3:57908610_C/T	0.012
chr3:57912878_C/T	0.032
chr3:61911417_TA/T	0.022
chr3:62355676_C/T	0.035
chr3:64547469_A/T	0.016
chr3:64547483_C/G	0.184
chr3:65456198_GAAA/GAAAA	0.413
chr3:65595660_A/ATAGAC	0.03
chr3:66286940_C/T	0.022
chr3:68934477_CA/C	0.073
chr3:69073421_T/G	0.061
chr3:69359706_C/CAA	0.031
chr3:71008341_GT/G	0.031
chr3:71008362_C/T	0.012
chr3:71739332_G/A	0.014
chr3:73024116_G/T	0.018
chr3:75679893_C/T	0.273
chr3:75679937_G/A	0.43
chr3:75679958_C/T	0.422
chr3:75679973_A/G	0.421
chr3:75680084_G/C	0.217
chr3:75786516_G/T	0.124
chr3:75786681_G/A	0.309
chr3:75790783_G/GGTCTCCAGCATCATGTCCCTGTACAGGTTTCTTCTGAGCATCATCCAGGTCCTGCTACTCCTCCCAGGTGAAGTGCATAGCTACCTCCTCAAAGGATGCCAACTCCTGTAATGATAGCAGGCTGTTATAA	0.208
chr3:75790795_C/CATGTCCCTGTACAGGTTTCTTCTGAGCATCATCCAGGTCCTGCTACTCCTCCCAGGTGAAGTGCATAGCTACCTCCTCAAAGG	0.015
chr3:75790865_ACCTCCTCAAAGGACACCAACTCCTGTAATGATACCAGGCTGTTGTAGGTCTCCAGCATCACGTTCCTGTACAGGGTCCTCTAAGCATCATCCACGTCCTGCCACTCCTCCCAGGTGAAGTGCACAGCC/A	0.016
chr3:75790895_G/GATAGCAGGCTGTTATAAGTCTCCAGCATCACATCCCTGTACAGGGTCCTCTGAGCATTATCCAGGTCCTGCCACTCCTCCCAGGTGAAGTGCACAGCAACATCTTCAAAAGATATCAACCCCTGTAATGGCAT	0.014
chr3:81584268_CTT/CT	0.35
chr3:81584288_A/T	0.028
chr3:81584293_G/T	0.014
chr3:88178217_CA/C	0.014
chr3:97655589_G/T	0.025
chr3:98529918_G/T	0.016
chr3:98529919_C/T	0.016
chr3:98529921_A/T	0.016
chr3:100558966_C/G	0.017
chr3:101293189_T/G	0.017
chr3:108224682_G/A	0.012
chr3:108403020_G/T	0.015
chr3:110830746_ATGTGTGTGTGTG/ATGTGTG	0.556
chr3:110830752_G/GCA	0.016
chr3:110866412_ATGTTGTTTAGTCATTATGCATTAAG/A	0.119
chr3:110866468_TTTAGTCATTATGCATTAAAGA/T	0.014
chr3:111685368_GTCT/G	0.019
chr3:112253192_C/CA	0.022
chr3:112538584_A/T	0.012
chr3:112538587_G/T	0.012
chr3:113005743_G/GT	0.03
chr3:113376110_TTGCTGCTGCTGCTGC/TTGCTGC	0.316
chr3:116163653_ACACAAACACACAC/AACAAACACACAC	0.163
chr3:116163655_ACAAACACACAC/A	0.161
chr3:116163657_AAACACACACAC/AACACACAC	0.06
chr3:118621304_A/C	0.072
chr3:118621308_T/C	0.024
chr3:118621314_T/C	0.019
chr3:120130904_GCA/G	0.23
chr3:121195302_TACACAC/TAC	0.51
chr3:121500486_AC/A	0.31
chr3:121500488_AC/A	0.309
chr3:121643158_C/T	0.097
chr3:121720514_GTT/GT	0.392
chr3:121720530_C/T	0.016
chr3:121720531_C/T	0.012
chr3:121724056_A/C	0.087
chr3:121724062_A/C	0.028
chr3:122414264_G/T	0.024
chr3:122414265_G/T	0.011
chr3:123022714_AG/A	0.011
chr3:123022716_AAGAGAAGAGAAGAGAAGAGAAGAG/A	0.011
chr3:123023037_T/G	0.023
chr3:123332891_TGAG/T	0.014
chr3:125786662_GA/GAA	0.297
chr3:126734172_T/G	0.012
chr3:127410956_TTTGG/TG	0.024
chr3:128292062_CTT/CTTT	0.031
chr3:128348735_GA/GAA	0.581
chr3:128993023_G/A	0.012
chr3:128993026_G/A	0.012
chr3:129123327_GT/GTT	0.058
chr3:129168854_CTTT/CT	0.042
chr3:129308157_A/C	0.022
chr3:130698066_G/T	0.021
chr3:131418898_CTTTTTTTTTT/CTTTTTT	0.042
chr3:133665993_T/A	0.025
chr3:135798248_ATT/A	0.051
chr3:137748822_CA/CAA	0.097
chr3:137907220_GT/GTT	0.025
chr3:139246235_T/G	0.039
chr3:141230900_C/T	0.039
chr3:142272297_CACAT/C	0.014
chr3:147111904_CCTCT/CCT	0.062
chr3:148583243_C/T	0.021
chr3:148583244_A/T	0.021
chr3:148583248_G/T	0.017
chr3:148711921_G/T	0.039
chr3:148711923_A/T	0.012
chr3:148890105_TCA/TCACA	0.037
chr3:150276165_TCA/T	0.018
chr3:150276166_C/T	0.061
chr3:150276167_A/T	0.057
chr3:150420707_G/GAGAGAGAGAGAGAGGGAGAGAGAA	0.016
chr3:150420781_CAGAG/CAG	0.364
chr3:152017909_G/T	0.034
chr3:152017910_G/T	0.028
chr3:152017913_G/T	0.021
chr3:153203790_C/T	0.017
chr3:153203791_A/T	0.019
chr3:153203795_C/T	0.016
chr3:155623845_G/T	0.085
chr3:157206756_A/C	0.046
chr3:157206759_T/C	0.014
chr3:160142810_ATG/ATGTGTGTGTGTGTGTG	0.085
chr3:160156378_C/T	0.014
chr3:160156380_G/T	0.014
chr3:161147313_T/G	0.052
chr3:168542454_TCA/TCACA	0.26
chr3:169381262_GTCTCTCTCTCTCTCTC/G	0.015
chr3:169988364_CTTT/CTTTT	0.061
chr3:170844016_GAA/GA	0.028
chr3:170846678_A/C	0.05
chr3:170857161_ACG/ACGCG	0.025
chr3:170857169_A/ACACACG	0.11
chr3:172080412_C/T	0.016
chr3:172080413_C/T	0.014
chr3:176771833_CGTGTGTGT/CGT	0.04
chr3:178937630_TA/T	0.016
chr3:179448385_G/T	0.016
chr3:179593329_C/G	0.012
chr3:179615857_C/T	0.016
chr3:179615859_A/T	0.014
chr3:179615860_G/T	0.014
chr3:180679144_AAAAAAAAAAAAG/A	0.029
chr3:180679152_AAAAGG/AG	0.033
chr3:183493743_CGGAGGAGGA/CGGAGGA	0.479
chr3:183493746_A/T	0.479
chr3:183695545_AT/A	0.018
chr3:183706945_CAAAAAAAAAAAAAA/C	0.012
chr3:184049436_A/G	0.014
chr3:184049446_T/G	0.039
chr3:184971024_TAAA/TAA	0.163
chr3:186330762_G/T	0.016
chr3:186393085_TGTGTGTGTGTGTGA/TGAGTGTGTGTGTGTGA	0.023
chr3:188242685_GTCCTTCCTTCCTTCCT/GTCCTTCCT	0.124
chr3:189028131_G/T	0.02
chr3:190338052_TAC/T	0.026
chr3:192973318_AGTCTTTAATATAGAATGCAGTCTCAATAAATTCTGTATCATTCTGCTTTTATGGAT/A	0.018
chr3:193272452_T/C	0.036
chr3:193272455_G/GCA	0.03
chr3:195102601_C/T	0.035
chr3:195102602_A/T	0.033
chr3:195412621_C/T	0.366
chr3:195511994_C/G	0.014
chr3:195512002_G/GGGC	0.019
chr3:195512003_TTTC/T	0.017
chr3:195515422_G/GGAAGAGGGGTGGCGTGACCTGTGGATTCTGAGGAAGTGTCGGTGACAGGAAGAGGGGTGGCGTGACCTGTGGATACTGAGGAAGCATCGGTGACAGGAAGAGGGGTGGTGTGACCTGTGGATACTGAGGAAGCATCGGTGACAT	0.016
chr3:195690117_C/T	0.124
chr3:195690149_A/G	0.186
chr3:195701198_C/CA	0.089
chr3:195703876_C/T	0.018
chr3:195706813_C/T	0.014
chr3:195801936_AAT/A	0.02
chr3:197362168_T/C	0.016
chr3:197490285_CAA/CAAA	0.054
chr3:197597245_AT/A	0.026
chr4:60436_A/T	0.012
chr4:67657_A/T	0.016
chr4:263968_C/CTATGTACATAAAGGTTTCCGGA	0.014
chr4:337977_A/T	0.022
chr4:337983_A/C	0.048
chr4:337993_C/T	0.024
chr4:337994_A/G	0.062
chr4:337996_G/A	0.064
chr4:338031_A/C	0.091
chr4:338036_A/T	0.088
chr4:338047_G/A	0.086
chr4:338301_G/GA	0.039
chr4:338302_G/A	0.037
chr4:338305_CCGGG/C	0.02
chr4:338310_T/TGA	0.02
chr4:338313_A/ACC	0.019
chr4:466346_C/CAT	0.054
chr4:466361_C/T	0.06
chr4:466365_T/C	0.06
chr4:466426_G/A	0.029
chr4:946262_CTGTGTGTGTGTGTG/CTGTGTGTGTG	0.214
chr4:1052064_GGGGGTTAGAACGCAGTGAAGAAGGTGCTTGC/G	0.082
chr4:1052067_GGTT/G	0.064
chr4:1052071_AGAACGCAGTGAAGAAGGTGCTTGCGGGGG/A	0.064
chr4:1090440_CG/C	0.012
chr4:2339328_T/G	0.012
chr4:2339334_C/G	0.016
chr4:3076607_C/CAGCAGCAGCAGCAGCAGCAGA	0.021
chr4:3076699_T/G	0.017
chr4:3076701_A/C	0.018
chr4:3076704_T/C	0.017
chr4:4389279_G/C	0.062
chr4:4389289_G/C	0.013
chr4:4389292_T/G	0.011
chr4:4411215_TG/TGG	0.024
chr4:5020951_C/T	0.035
chr4:5020952_G/T	0.031
chr4:5020954_G/T	0.031
chr4:5699473_CT/C	0.019
chr4:5809875_T/C	0.012
chr4:6349520_A/C	0.034
chr4:6349524_G/C	0.041
chr4:6349528_G/C	0.014
chr4:6384349_TTCTCTCTCTCTCTCTCTCTCTCTC/TTCTC	0.078
chr4:6384396_TCTCTCTCACACACACA/T	0.045
chr4:6384398_TCTCTCACACACACACA/T	0.057
chr4:6415797_CTGTGTATGTGTG/CTGTG	0.022
chr4:8612797_ACTCATTCATTCG/A	0.048
chr4:8612809_GCTCATTCA/G	0.054
chr4:8612814_TTCACTCACTCAC/TTCACTCACTCACTCAC	0.031
chr4:13530500_A/C	0.059
chr4:13530513_A/C	0.013
chr4:15589428_C/T	0.043
chr4:15589434_G/T	0.056
chr4:16204226_G/A	0.03
chr4:16510073_C/T	0.024
chr4:16510075_A/T	0.018
chr4:17590681_G/A	0.012
chr4:17590686_ATT/A	0.03
chr4:17666290_C/A	0.018
chr4:20611627_C/T	0.017
chr4:20611632_G/T	0.019
chr4:21305653_TGAGAGA/TGAGA	0.12
chr4:23816235_C/A	0.021
chr4:25261996_A/T	0.015
chr4:25261997_G/T	0.013
chr4:25665807_A/C	0.054
chr4:25665812_A/C	0.014
chr4:26737074_TAGG/T	0.025
chr4:26737077_G/GTTTT	0.027
chr4:26737079_G/T	0.026
chr4:30341486_GGTGTGT/GGTGT	0.031
chr4:30976765_TTGTGTGTGTGTG/T	0.036
chr4:38053797_T/TGTGTGTGTGCGC	0.33
chr4:39478848_TA/T	0.029
chr4:39904142_ATT/AT	0.131
chr4:40101553_C/T	0.018
chr4:40101556_C/T	0.012
chr4:41629036_GGTGTGTGT/GGTGTGTGTGTGT	0.317
chr4:41633095_T/G	0.07
chr4:42644006_GT/GTT	0.012
chr4:47916231_G/A	0.012
chr4:48078652_A/T	0.012
chr4:52928369_TTG/T	0.012
chr4:52928370_TGGTGTA/TTGTA	0.016
chr4:52928371_GGTGTA/TGTGTA	0.041
chr4:55569871_C/T	0.018
chr4:57333931_T/G	0.043
chr4:57337876_C/T	0.011
chr4:62929196_C/T	0.149
chr4:62929198_C/T	0.141
chr4:62929200_G/T	0.116
chr4:62929202_C/T	0.069
chr4:62929206_C/T	0.016
chr4:65180311_GTGTGTGTGTGTGT/GGTGT	0.014
chr4:66218932_TATTTAAA/T	0.011
chr4:68214325_GAAAGAAGAAAGA/G	0.014
chr4:68214333_A/G	0.021
chr4:68214337_A/G	0.016
chr4:69528597_A/G	0.171
chr4:70826810_CA/C	0.014
chr4:71007337_G/A	0.015
chr4:71113489_C/T	0.014
chr4:71384470_G/T	0.027
chr4:71384473_G/T	0.027
chr4:71384476_G/T	0.014
chr4:72306253_G/T	0.012
chr4:72306257_C/T	0.012
chr4:72306258_C/T	0.012
chr4:72433492_C/T	0.041
chr4:72433493_C/T	0.039
chr4:73933671_ATGTGTGTGTG/ATGTG	0.341
chr4:73941877_AT/ATT	0.012
chr4:73984597_CTTT/C	0.027
chr4:74274864_GCACA/GCACACACACA	0.025
chr4:76415714_G/T	0.014
chr4:77676220_A/C	0.045
chr4:77676229_T/C	0.037
chr4:77676232_T/C	0.019
chr4:77976617_CT/CTT	0.017
chr4:77996616_G/C	0.017
chr4:77996621_T/C	0.021
chr4:77996623_A/C	0.016
chr4:78815284_A/T	0.014
chr4:78815285_A/T	0.014
chr4:79173529_G/T	0.045
chr4:79173531_C/T	0.025
chr4:79371145_AAATTATAATTTATTCAGCTGGAAACTGAGAAGGGCAAGTGCCTGGTACCTAGATCCAATGAATATGTGATAATT/A	0.016
chr4:85710821_CA/C	0.024
chr4:85723103_AT/A	0.027
chr4:87024258_G/GTGTGTGTA	0.016
chr4:87970729_GT/G	0.025
chr4:88048326_CCA/C	0.018
chr4:88815240_G/GTCCCACCTGGCTGCTGGTGTCTAGTGT	0.016
chr4:88986745_CTT/CT	0.069
chr4:89415307_G/T	0.028
chr4:89415308_C/T	0.014
chr4:91549156_CTTT/CTT	0.309
chr4:94436293_C/T	0.022
chr4:100784875_GTT/GT	0.125
chr4:102268034_ACGCCGCCGC/ACGCCGCCGCCGCCGC	0.281
chr4:109546432_C/T	0.018
chr4:109546434_G/T	0.014
chr4:110745357_G/T	0.011
chr4:110745359_C/T	0.011
chr4:113566754_A/C	0.027
chr4:113566757_T/C	0.023
chr4:113566760_A/C	0.027
chr4:115586972_CTT/CT	0.045
chr4:119435699_T/A	0.045
chr4:119950988_TGC/T	0.029
chr4:119950989_G/T	0.025
chr4:119950990_C/CTTT	0.019
chr4:123111058_C/T	0.029
chr4:123111059_C/T	0.041
chr4:123111064_C/T	0.016
chr4:123202682_G/T	0.043
chr4:123202683_C/T	0.024
chr4:123246986_A/T	0.012
chr4:123270303_C/T	0.012
chr4:128748719_CT/C	0.012
chr4:139964068_CAAAAAAAA/CAAAAAAA	0.018
chr4:140270604_G/T	0.022
chr4:140587271_CGT/CGCGCGCGTGTGT	0.167
chr4:140811063_TTGCTGCTGCTGCTGC/TTGCTGCTGCTGC	0.05
chr4:141448705_TA/TAA	0.012
chr4:141771714_G/GT	0.022
chr4:143192086_TTGTG/TTGTGTG	0.066
chr4:144125548_A/T	0.053
chr4:144471378_CTTT/TTTT	0.011
chr4:144809821_A/G	0.012
chr4:146033389_A/T	0.016
chr4:146100928_CGCCTCCCCTCGAAGCCCT/C	0.016
chr4:146100951_G/C	0.025
chr4:146650449_ATT/AT	0.117
chr4:146681872_GTT/GT	0.22
chr4:146770389_GTTT/G	0.023
chr4:146806770_G/C	0.048
chr4:148985831_C/G	0.011
chr4:151500514_T/G	0.018
chr4:151500519_T/G	0.039
chr4:151500525_A/G	0.037
chr4:153268225_T/A	0.014
chr4:155718171_AT/ATT	0.222
chr4:159529101_C/T	0.033
chr4:159618710_G/T	0.012
chr4:160159953_C/T	0.047
chr4:160189211_TCC/T	0.02
chr4:160189212_C/T	0.104
chr4:160189213_C/T	0.117
chr4:160189219_C/T	0.063
chr4:160274618_C/T	0.012
chr4:160277040_A/C	0.042
chr4:160277045_T/C	0.031
chr4:166149905_C/G	0.086
chr4:166150146_G/A	0.026
chr4:167020766_C/A	0.021
chr4:169145291_C/T	0.047
chr4:169145292_C/T	0.068
chr4:169341608_TACACATACACACACACACACAC/TAC	0.343
chr4:169341614_TACACACACACAC/TACACAC	0.122
chr4:169931324_TC/T	0.045
chr4:169931326_CAA/CA	0.413
chr4:174223049_G/T	0.014
chr4:175899001_T/TCAGAGTCAACCTCCTGTGATGCCTTCCCAGAGTCATCCTCAGTTGACGCCTTCC	0.157
chr4:184192209_C/T	0.028
chr4:184192213_G/T	0.026
chr4:185686948_AAC/AACAC	0.039
chr4:185694893_T/A	0.016
chr4:186370676_TA/TAA	0.428
chr4:186577594_CTT/CT	0.117
chr4:186577610_C/T	0.026
chr4:186577611_C/T	0.022
chr4:186577613_G/T	0.028
chr4:186577618_C/T	0.017
chr4:187083994_C/T	0.022
chr4:187149200_CA/C	0.019
chr4:187627659_TAA/TA	0.208
chr4:189019277_GA/G	0.058
chr4:190862282_C/T	0.014
chr4:190862283_C/T	0.014
chr4:190862285_C/T	0.014
chr4:190862290_C/G	0.014
chr4:190876214_G/A	0.021
chr4:190876247_G/C	0.047
chr4:190876250_G/A	0.047
chr4:190878419_T/C	0.014
chr4:190878577_A/G	0.101
chr4:190878728_AATG/A	0.069
chr4:190947440_C/T	0.014
chr5:256374_T/A	0.06
chr5:256392_A/T	0.054
chr5:376670_A/ACCGTG	0.017
chr5:376672_A/G	0.014
chr5:647907_C/T	0.029
chr5:711957_TCAGTACTGTGCTCCCATTTCCCAGTACTATGCTCCCATTTCC/T	0.064
chr5:711959_AGTACTGTGCTCCCAT/A	0.064
chr5:712011_T/TCC	0.033
chr5:712012_C/CCCATTTCCCAAT	0.059
chr5:712015_A/T	0.041
chr5:712016_G/GTGCTCCCATTTTGCA	0.043
chr5:796049_G/GTGCTCCCATTTCCCAGTAC	0.682
chr5:796225_C/CGTTTCCCAGTACTGTGCT	0.369
chr5:1065287_GAGAGGACAGCGAGGGGACACTGAGGAGACACAC/G	0.012
chr5:1065289_GA/G	0.016
chr5:1602785_GGTCC/G	0.024
chr5:4420460_TTGTG/TTG	0.014
chr5:5186417_GTGT/GGT	0.052
chr5:7724521_GTT/G	0.07
chr5:7826678_C/T	0.014
chr5:7826681_G/T	0.017
chr5:7826683_G/T	0.012
chr5:7885795_C/T	0.021
chr5:7885796_A/ATTT	0.039
chr5:7885801_G/T	0.024
chr5:14391001_G/T	0.052
chr5:14391003_C/T	0.025
chr5:16474794_TCTTG/T	0.014
chr5:31267934_CT/C	0.016
chr5:32716486_TCAG/T	0.054
chr5:32716489_G/GTTTT	0.038
chr5:33462196_C/T	0.012
chr5:33969182_G/C	0.022
chr5:33969184_G/C	0.014
chr5:33969202_G/GTGTGT	0.021
chr5:35068826_G/T	0.021
chr5:36142818_CTT/CT	0.082
chr5:37019389_G/T	0.012
chr5:37392279_GTT/GT	0.186
chr5:37687858_A/T	0.036
chr5:37687859_A/T	0.042
chr5:39341599_C/T	0.023
chr5:39341604_C/T	0.012
chr5:40767498_CT/C	0.012
chr5:52781391_TTC/T	0.015
chr5:53183194_C/T	0.02
chr5:54468577_CTTTTTTTTT/CT	0.012
chr5:55147282_CA/CAA	0.017
chr5:55203172_C/T	0.012
chr5:56224781_AACTCTCTCTCTCTCTCACACACACAC/A	0.223
chr5:56255365_A/T	0.016
chr5:56517060_TTTACACAGTCTTTTCATTTTCATGTATATGTAACAAATTTTATATACCTGTGGCGCACTAGTTTTTTCTTTTGTGATTTTCTAGTTTTTTTAAATTCCA/T	0.012
chr5:56517152_A/T	0.012
chr5:58120763_TCC/T	0.018
chr5:58120764_C/T	0.012
chr5:58120765_C/CTTT	0.018
chr5:58120770_G/T	0.02
chr5:58452998_C/T	0.016
chr5:58453002_C/T	0.016
chr5:59284191_G/T	0.013
chr5:60628155_G/GCGC	0.054
chr5:60789949_CCA/C	0.033
chr5:60789975_A/ACG	0.287
chr5:61602214_CTCCCACACCTA/C	0.014
chr5:61602215_T/C	0.088
chr5:61602223_CTA/C	0.021
chr5:61602224_T/C	0.023
chr5:61602225_A/AC	0.017
chr5:61602230_G/C	0.048
chr5:61602241_G/C	0.016
chr5:61697870_G/T	0.039
chr5:61697871_C/T	0.027
chr5:61697872_C/T	0.037
chr5:61697877_C/T	0.016
chr5:61874617_C/A	0.014
chr5:66084419_A/ACCC	0.05
chr5:66084424_A/C	0.179
chr5:66084430_A/C	0.167
chr5:66084436_A/C	0.038
chr5:66084437_T/C	0.025
chr5:67584512_ATT/AT	0.047
chr5:70888665_GT/G	0.017
chr5:70922496_A/C	0.014
chr5:70922499_A/C	0.014
chr5:70922502_A/G	0.014
chr5:70922508_T/C	0.014
chr5:70922514_T/G	0.012
chr5:72183055_CCTAAGTCCAGTTTGAATTATGTAAGTTGGCTTCTTACTACTATTAGGTACTAATAAGGCTAGGCTACTTTAAGG/C	0.13
chr5:72800877_TGCA/T	0.011
chr5:74506699_A/G	0.014
chr5:74872592_G/T	0.012
chr5:78416973_CAA/CA	0.234
chr5:78610460_A/C	0.023
chr5:80021192_C/T	0.02
chr5:80021195_C/T	0.018
chr5:81574023_T/C	0.025
chr5:81574029_A/C	0.079
chr5:81574033_A/G	0.014
chr5:81574037_T/C	0.012
chr5:81574042_A/C	0.012
chr5:86670546_GT/G	0.014
chr5:89909990_G/A	0.019
chr5:89977106_C/T	0.052
chr5:89977108_A/T	0.052
chr5:89977112_G/T	0.041
chr5:90124744_C/T	0.012
chr5:96219738_TTATCTATCTATCTATCTATC/TTATCTATCTATCTATC	0.062
chr5:98205322_GCGCGCA/GCACGCGCA	0.011
chr5:103978823_GGAAGGAAGGA/G	0.011
chr5:104434339_GGAAAGAAAGAAAGAAA/GGAAAGAAAGAAAGAAAGAAA	0.173
chr5:104434343_A/AGG	0.11
chr5:110446466_C/T	0.012
chr5:112876889_ATTT/ATT	0.183
chr5:115420914_T/G	0.024
chr5:115420919_T/G	0.025
chr5:115824486_CAAATG/C	0.016
chr5:118532210_GTT/G	0.027
chr5:118862732_C/T	0.014
chr5:118862737_G/T	0.015
chr5:118865575_C/T	0.029
chr5:118865578_C/T	0.021
chr5:118877529_TAA/T	0.016
chr5:122165478_C/T	0.167
chr5:122267538_CT/C	0.014
chr5:122714131_T/A	0.017
chr5:125929000_AACAC/AACACAC	0.1
chr5:126250504_AGT/A	0.041
chr5:127638585_G/T	0.014
chr5:127638588_C/T	0.014
chr5:127728681_GTC/G	0.017
chr5:131006381_T/TA	0.018
chr5:131324611_T/G	0.017
chr5:131324613_A/G	0.039
chr5:131324616_C/G	0.062
chr5:131324622_T/G	0.023
chr5:132203128_C/T	0.014
chr5:134164296_TG/T	0.027
chr5:134364410_C/G	0.457
chr5:134670613_C/T	0.059
chr5:135215835_CT/C	0.078
chr5:136833955_CCACA/CCACACA	0.16
chr5:137464898_TCA/T	0.016
chr5:137464899_C/T	0.059
chr5:137464900_A/T	0.057
chr5:137474284_AT/A	0.07
chr5:137688752_A/G	0.017
chr5:138723184_C/T	0.019
chr5:138842341_T/G	0.018
chr5:138941333_G/C	0.016
chr5:138941339_G/C	0.012
chr5:139228077_G/A	0.099
chr5:139818010_G/T	0.05
chr5:140027592_GGT/GGTGT	0.285
chr5:140027621_GTGTGTGTGTATGTA/G	0.016
chr5:140027633_GTA/G	0.302
chr5:141034755_CACACACACACACACACACACACACACCCTGATGGCCT/C	0.011
chr5:141034757_CACACACACACACACACACACACACCCTGATGGCCT/C	0.013
chr5:141034785_G/C	0.04
chr5:141694722_T/G	0.023
chr5:142421287_GAAAA/GAAA	0.262
chr5:145199665_TTTTTTTG/T	0.077
chr5:145888700_A/T	0.013
chr5:146752684_G/T	0.029
chr5:146752687_C/T	0.029
chr5:147493848_A/T	0.019
chr5:147812976_G/T	0.019
chr5:148384550_G/GTTTT	0.016
chr5:148521699_T/G	0.021
chr5:148521717_C/G	0.105
chr5:148637858_A/C	0.012
chr5:149497099_GCGCGCGCGCACACACA/GCA	0.084
chr5:149497100_C/G	0.02
chr5:149497103_GCGCGCACACA/G	0.018
chr5:149583383_GGT/GGTGTGT	0.262
chr5:149583385_T/TGTGTGG	0.025
chr5:150413226_A/G	0.014
chr5:150945213_A/C	0.05
chr5:153674536_TTGTGTGTG/TTG	0.071
chr5:153674538_G/T	0.375
chr5:153766159_T/G	0.013
chr5:158511792_C/A	0.018
chr5:159742556_AAGGGGATGAATAAAAACAAAAAAAGATTAGAGTACGATCCCAGTTAAACTACATTCATGCACACACACATATGCAAAAATATTAACTGTGTAATCAGAGTGGTAGG/A	0.196
chr5:161495154_T/G	0.016
chr5:161578673_C/T	0.041
chr5:161578674_A/T	0.045
chr5:162866613_A/T	0.029
chr5:167855567_AT/A	0.013
chr5:169020350_G/T	0.11
chr5:169020351_G/T	0.093
chr5:169020352_C/T	0.087
chr5:170319319_T/C	0.043
chr5:171201605_G/GC	0.052
chr5:171201626_CAATT/C	0.019
chr5:171201627_A/C	0.018
chr5:175957918_T/G	0.023
chr5:176814893_T/G	0.018
chr5:176884921_A/G	0.018
chr5:176917709_GGAAGGGAAGGAAGGAA/GGGAA	0.015
chr5:176917713_GGGAAGGAAGGAAGGAAGGAA/GGGAAGGAA	0.078
chr5:176917725_A/G	0.019
chr5:177099071_A/G	0.309
chr5:177099225_G/GGTGGCGGCGGCGGCGGGGGCGGCGGCA	0.021
chr5:177163445_C/G	0.012
chr5:177236513_G/A	0.017
chr5:177482612_T/C	0.027
chr5:177482638_T/G	0.058
chr5:177482674_T/C	0.066
chr5:177482685_T/G	0.045
chr5:177482703_C/T	0.031
chr5:177482781_CCG/C	0.019
chr5:177482784_G/A	0.019
chr5:177483001_A/ACG	0.023
chr5:177483002_AAG/A	0.023
chr5:177565520_TTG/TTGTG	0.018
chr5:178411180_GAA/GA	0.012
chr5:178634476_T/C	0.04
chr5:178634480_CG/C	0.018
chr5:178634489_CTG/C	0.054
chr5:178634496_CTCAG/C	0.023
chr5:178634499_A/C	0.017
chr5:178634500_G/C	0.019
chr5:178634503_A/C	0.029
chr5:179021761_CAAAAAAAAAAAAAA/C	0.029
chr5:179079501_G/A	0.016
chr5:179287207_CGTGTGTGT/CGTGTGT	0.141
chr5:179528991_TCCCACCTCGGCGCGAAGACTCACCTTAGAGCTTTCCATCCCAAGCAGCCCCCAGGC/T	0.072
chr5:179548318_AT/ATT	0.156
chr5:179755071_CTT/CT	0.181
chr5:179779339_GAAAA/GAA	0.13
chr5:180041273_C/CCGCGG	0.092
chr5:180329518_T/G	0.195
chr5:180583063_T/G	0.1
chr5:180583066_C/T	0.1
chr5:180583067_T/G	0.102
chr6:311798_T/G	0.022
chr6:311813_G/T	0.014
chr6:346429_GAC/G	0.033
chr6:346433_C/CACACACAT	0.027
chr6:601195_TCCCCTTGTGCGAATCCACACACATTCTCACACCAAGAACA/T	0.012
chr6:601204_GCGAATCCACACACATTCTCACACCAAGAACACCCCGTGTA/G	0.023
chr6:1612419_TA/T	0.014
chr6:2766366_CGACGGCGATGGCGACGGGGACGCGGACGCG/C	0.06
chr6:2840641_G/T	0.017
chr6:2840645_C/T	0.012
chr6:2840647_G/T	0.014
chr6:4020540_ATT/AT	0.36
chr6:5000742_TACAGTATGCA/TTTTCACAGTATGCA	0.018
chr6:5148705_TGA/T	0.012
chr6:5148706_G/GGGGGCGC	0.015
chr6:8026608_G/T	0.012
chr6:8026611_C/T	0.012
chr6:9616214_CAAG/CAAGAAGAAG	0.04
chr6:9616231_AGAAGAGGAAGAG/AGAAGAG	0.027
chr6:9616236_AGG/A	0.033
chr6:9795590_GA/G	0.017
chr6:10687973_T/G	0.018
chr6:10687977_T/G	0.043
chr6:10687983_A/G	0.014
chr6:10695154_TTG/T	0.011
chr6:10695155_TGG/TG	0.016
chr6:10695157_G/T	0.031
chr6:10695161_C/T	0.02
chr6:10881820_TG/T	0.014
chr6:10881822_TGTGTGTG/T	0.012
chr6:10891679_G/T	0.055
chr6:10989873_CA/CAA	0.083
chr6:11094677_TG/T	0.012
chr6:12292437_C/T	0.019
chr6:12292439_G/T	0.019
chr6:12292441_G/T	0.019
chr6:12292445_C/T	0.017
chr6:15651640_C/A	0.012
chr6:17282684_T/G	0.019
chr6:17602812_A/T	0.029
chr6:17602813_A/T	0.028
chr6:17821822_G/T	0.021
chr6:17821824_G/T	0.027
chr6:17987759_CGCCGCCGCCGCTGCAGCCGCGCGCCCCTCGAGCGCG/C	0.017
chr6:20212201_AC/A	0.012
chr6:20212203_ACACACAC/A	0.132
chr6:20212212_C/A	0.033
chr6:20548811_G/T	0.039
chr6:24418590_G/T	0.068
chr6:24418593_G/T	0.064
chr6:24418595_G/T	0.039
chr6:24720053_A/C	0.03
chr6:24720059_A/C	0.048
chr6:25279853_TG/T	0.011
chr6:26390836_C/G	0.014
chr6:26426389_C/T	0.012
chr6:33640056_T/G	0.048
chr6:34003273_G/GAGAAGGCAGAATGAGGCATGAA	0.019
chr6:34003334_C/CAAGAAAGAAGGCAGA	0.169
chr6:34078204_T/C	0.07
chr6:34078210_A/C	0.057
chr6:34078214_G/C	0.019
chr6:34212748_T/C	0.016
chr6:34664434_G/T	0.012
chr6:35108730_T/G	0.017
chr6:35108739_C/G	0.012
chr6:35201116_T/G	0.059
chr6:35201121_T/G	0.061
chr6:35427011_C/T	0.015
chr6:35706061_GGT/G	0.021
chr6:35761202_CA/CAA	0.039
chr6:35918867_A/C	0.05
chr6:35918871_A/C	0.025
chr6:35918876_T/C	0.047
chr6:35918878_A/C	0.02
chr6:35918882_A/C	0.014
chr6:36483295_CCACACA/CCACACACA	0.065
chr6:36700196_TG/TGG	0.018
chr6:36723880_T/C	0.012
chr6:37138023_GGCAGCA/GGCA	0.946
chr6:37140670_ATTT/ATTTT	0.027
chr6:39278869_C/A	0.072
chr6:39278873_C/A	0.067
chr6:39867729_T/G	0.045
chr6:39867730_G/GGAA	0.045
chr6:39867732_AGGGTGTT/A	0.045
chr6:40360746_T/G	0.023
chr6:40360751_A/G	0.018
chr6:42626558_C/A	0.012
chr6:43038938_TAAA/TAA	0.15
chr6:43190189_A/G	0.014
chr6:43220359_CA/C	0.016
chr6:43414810_T/G	0.016
chr6:43546261_CA/C	0.026
chr6:44120278_T/C	0.019
chr6:44364261_G/GT	0.02
chr6:46963109_GT/GTT	0.055
chr6:50683434_CCTCTCTCTCT/CCTCTCT	0.178
chr6:51274751_CTTTT/CT	0.02
chr6:51274771_GGC/TGC	0.027
chr6:51274772_G/T	0.022
chr6:51274773_C/T	0.027
chr6:52661269_ATATATATATATATATATATGTGTGTG/A	0.844
chr6:54130829_CTT/C	0.014
chr6:56021864_C/A	0.021
chr6:57415411_A/G	0.021
chr6:57512783_T/TGTCACCAAGG	0.032
chr6:57512785_TG/T	0.033
chr6:70589421_G/T	0.016
chr6:75860790_A/C	0.024
chr6:75860794_G/A	0.042
chr6:75860797_T/A	0.026
chr6:80382874_T/G	0.018
chr6:80382879_T/G	0.028
chr6:80910636_C/T	0.07
chr6:80910641_C/T	0.016
chr6:80910643_G/T	0.012
chr6:82459360_C/T	0.027
chr6:82459362_C/T	0.018
chr6:82461931_G/A	0.101
chr6:83861930_TACACAC/TAC	0.195
chr6:88221109_C/T	0.138
chr6:90333704_A/C	0.052
chr6:90333710_A/C	0.09
chr6:90333715_A/C	0.081
chr6:90333717_G/C	0.017
chr6:96034881_A/ATATG	0.412
chr6:96972043_TA/T	0.064
chr6:97580502_C/T	0.021
chr6:105300109_C/T	0.016
chr6:107351207_G/T	0.013
chr6:108224596_T/A	0.014
chr6:108224598_C/A	0.018
chr6:108882490_C/G	0.016
chr6:109769300_G/GACACACACACACACACACACACACACACACAC	0.03
chr6:109769336_TCACACACACA/TCACACACACACA	0.016
chr6:109818571_T/A	0.021
chr6:116914128_G/T	0.041
chr6:116914129_G/T	0.019
chr6:116914132_G/T	0.019
chr6:117859721_CT/C	0.017
chr6:117859732_G/T	0.051
chr6:117859733_C/T	0.026
chr6:117859735_G/T	0.029
chr6:117859738_A/T	0.014
chr6:123703101_GCTCTCTCTCT/GCTCTCTCTCTCTCT	0.077
chr6:129764179_G/T	0.012
chr6:129950392_CTATA/CTA	0.244
chr6:130391962_G/T	0.011
chr6:131466405_C/T	0.012
chr6:131466407_G/T	0.012
chr6:132168996_GGTGTGTGT/GGTGTGT	0.08
chr6:134212760_A/C	0.015
chr6:134212763_G/C	0.032
chr6:134212770_T/C	0.022
chr6:134536285_TGAGAGAGCTTTG/TGAGAGCTTTG	0.051
chr6:136710669_TAA/TA	0.115
chr6:137151138_C/T	0.012
chr6:138820291_CACACAG/C	0.016
chr6:142489402_AT/A	0.016
chr6:143382258_T/C	0.225
chr6:143382260_T/C	0.066
chr6:144872272_GACAC/GAC	0.101
chr6:146012112_TA/T	0.053
chr6:147635318_TACACACAC/TACACACACAC	0.591
chr6:147635321_A/ACC	0.012
chr6:148710092_TAA/TAAA	0.021
chr6:152685864_G/GAA	0.166
chr6:152712276_TGCCCAA/T	0.016
chr6:152712282_A/ATTTTTT	0.016
chr6:152730090_CAA/CA	0.044
chr6:153603370_CTTT/C	0.04
chr6:158049367_G/T	0.012
chr6:158093660_CA/C	0.011
chr6:158093670_G/C	0.131
chr6:158093673_CGTG/C	0.066
chr6:158536110_C/CT	0.019
chr6:159128430_CTT/C	0.139
chr6:159204431_T/TGGCCGGGCGCGGTGGCTC	0.012
chr6:160489148_C/G	0.014
chr6:160505861_CT/C	0.011
chr6:160857777_G/T	0.019
chr6:162683809_C/A	0.018
chr6:163899809_C/T	0.013
chr6:163899810_A/T	0.013
chr6:163899811_G/T	0.013
chr6:165746431_A/C	0.041
chr6:167411207_G/GCC	0.052
chr6:167411210_ACGTG/A	0.054
chr6:167584077_C/G	0.025
chr6:167584170_C/G	0.029
chr6:167752312_GTTCCTTCCTTCC/GTTCCTTCCTTCCTTCCTTCC	0.248
chr6:167907677_TAC/TACAC	0.215
chr6:168060277_TACACACACAC/TACACACAC	0.018
chr6:170627695_A/ACCCTGAACCCAGGCAAGAAGTTCCCATGTGTACAGG	0.105
chr7:781074_T/C	0.035
chr7:781078_A/C	0.023
chr7:855806_G/GCCCTCCGCGATGCAGACCCCTCCCCCAGGTGCAGAC	0.016
chr7:940120_A/C	0.056
chr7:940125_A/C	0.044
chr7:944907_CACGGGGGACACGG/C	0.063
chr7:944915_ACACGGACG/A	0.011
chr7:944916_CACGGACGGGGGACACGGACAGGGGGAG/C	0.108
chr7:1040037_GGACGTGCCTGCCCCGCCGTGCACAGACCTCAGCCCCCAGGA/G	0.138
chr7:1488149_TG/TGG	0.052
chr7:1528947_T/TCCCGGGCCCGCCGAGGGGACGTGCGCACTCACTTCAGGCCCTGCTCCCAGC	0.959
chr7:1539034_A/C	0.017
chr7:1539038_G/C	0.016
chr7:1539043_T/C	0.014
chr7:1888702_A/AAATG	0.017
chr7:1888706_A/ATG	0.017
chr7:1888707_C/CGG	0.169
chr7:2020011_A/AGGACACACCTGGGCGTATCCGCCTCCTCTCTGGG	0.014
chr7:2349366_CA/C	0.039
chr7:2406731_C/A	0.028
chr7:2619334_GGTGTGTGT/GGTGTGT	0.262
chr7:2619359_G/C	0.012
chr7:2619369_G/C	0.021
chr7:5232573_G/T	0.014
chr7:5767574_TA/T	0.041
chr7:5959661_C/T	0.251
chr7:5963269_C/T	0.024
chr7:6189108_GAA/GA	0.038
chr7:7712941_TAGCAGCAGCAGCAGC/TAGCAGCAGCAGCAGCAGC	0.086
chr7:8267235_CTT/CT	0.081
chr7:13949876_G/T	0.047
chr7:14737624_AAGAAAGAAAGAAAGAAAG/A	0.414
chr7:16901542_G/GA	0.027
chr7:18624892_C/T	0.021
chr7:18631102_G/A	0.161
chr7:20180433_CACACACACACACACAG/C	0.031
chr7:20180435_CACACACACACACAG/C	0.026
chr7:20180463_GACACAC/G	0.012
chr7:20824940_AGCCGCCGCCGCCGCCCCCGCC/AGCCGCCGCCGCCCCCGCC	0.159
chr7:20825439_T/G	0.014
chr7:20825453_T/G	0.016
chr7:21467800_CGCCTCG/C	0.025
chr7:21467801_G/C	0.058
chr7:21467804_T/C	0.056
chr7:21467806_G/C	0.059
chr7:21467818_A/C	0.063
chr7:21467825_T/C	0.018
chr7:21467826_CTAT/C	0.012
chr7:21467827_T/C	0.017
chr7:21467828_A/C	0.017
chr7:21467829_T/TCCC	0.017
chr7:21603750_GA/GAA	0.029
chr7:24840072_CTT/C	0.015
chr7:27135316_ATGG/ATGGTGG	0.019
chr7:27224962_T/TCCCC	0.011
chr7:27283985_T/TG	0.014
chr7:28534515_G/GTTT	0.014
chr7:29544312_TAGA/T	0.02
chr7:29544314_G/T	0.035
chr7:29544315_A/T	0.035
chr7:29544317_G/T	0.055
chr7:29546777_TCC/T	0.025
chr7:29546779_C/CTTT	0.023
chr7:29546783_C/T	0.018
chr7:29546785_G/T	0.016
chr7:29874370_T/C	0.017
chr7:29923884_G/C	0.017
chr7:29923893_G/C	0.012
chr7:30113604_TA/TAA	0.02
chr7:30666596_CA/C	0.133
chr7:30805809_TCTCACACA/TCA	0.022
chr7:31132250_C/T	0.023
chr7:31132252_C/T	0.016
chr7:33217084_C/T	0.104
chr7:33217085_C/T	0.085
chr7:33217088_A/T	0.014
chr7:34101557_A/T	0.012
chr7:35241974_CAG/C	0.036
chr7:35241975_A/C	0.026
chr7:35241976_G/C	0.024
chr7:35241979_CTGT/C	0.012
chr7:36456612_AAC/A	0.016
chr7:36465623_G/T	0.021
chr7:36726146_G/T	0.039
chr7:36726147_G/T	0.035
chr7:36726152_A/T	0.014
chr7:36726153_A/T	0.016
chr7:36726476_CGTGTGT/CGT	0.395
chr7:37073097_TAAA/TAA	0.08
chr7:37172594_ATT/AT	0.096
chr7:37172610_TA/T	0.011
chr7:37172611_A/T	0.065
chr7:38543101_GGTGGGT/AGTGGGT	0.016
chr7:39125697_CAA/C	0.023
chr7:39125698_A/C	0.023
chr7:39125699_A/ACCCCC	0.012
chr7:42063218_A/G	0.074
chr7:42063222_T/G	0.24
chr7:42063229_C/A	0.047
chr7:42187734_GCACACACA/G	0.046
chr7:43400662_T/C	0.155
chr7:44081449_T/C	0.043
chr7:44687211_G/T	0.016
chr7:45697512_A/G	0.023
chr7:47944307_A/G	0.014
chr7:47944310_C/G	0.058
chr7:47944316_A/G	0.012
chr7:48232546_A/T	0.025
chr7:48232547_A/T	0.027
chr7:49951542_CAT/C	0.233
chr7:51150852_T/G	0.019
chr7:54819993_GA/G	0.016
chr7:55565247_TGGGGGGGG/TGGGGG	0.723
chr7:55565248_G/C	0.012
chr7:55565250_G/C	0.024
chr7:56087215_G/C	0.103
chr7:56087219_A/C	0.103
chr7:56087232_T/C	0.107
chr7:56087233_G/A	0.107
chr7:56087240_T/C	0.109
chr7:56087241_G/A	0.109
chr7:56088640_G/A	0.103
chr7:56088671_A/T	0.07
chr7:56088672_A/C	0.07
chr7:63033164_GGAT/G	0.014
chr7:63033257_C/G	0.012
chr7:64639915_ACCCC/A	0.018
[truncated: 4,481 more rows]
